# Supplementary material for: Daily Brief Heat Therapy Reduces Seizures in A350V IQSEC2 Mice and Is Associated with Correction of AMPA Receptor-Mediated Synaptic Dysfunction
Source: Int J Mol Sci. 2023 Feb 15;24(4):3924. doi: 10.3390/ijms24043924 (PMC9965438; doi:10.3390/ijms24043924)
Supplement: Supplementary file 1 [file ijms-24-03924-s001.zip]

Archive with 1 entries (1 files):
- ijms-2227110-supplementary.pdf
